# Supplementary material for: Species-Specific Chromosome Engineering Greatly Improves Fully Human Polyclonal Antibody Production Profile in Cattle
Source: PLoS One. 2015 Jun 24;10(6):e0130699. doi: 10.1371/journal.pone.0130699 (PMC4479556; doi:10.1371/journal.pone.0130699)
Supplement: S10 Fig — Oligo DNA sequences used for linker or PCR primer in this study were listed with their names and sequences. (XLS) [file pone.0130699.s010.xls]

## Sheet: Sheet1
Name of oligo DNA	Sequence (5' → 3')
g1(g2)-F	ACCCCAAAGGCCAAACTCTCCACTC
g1(g2)-R	CACTTGTACTCCTTGCCATTCAGC
bIgG1-F	TCAACAGCACCTACCGCGTGGTCAG
bIgG1-R	GCGGGGTCGTGCCGTACTTGTCCTC
pNsiI-bG1-hG1-BmgBI linker	ATGCATGAGGCTCTGCACAACCACTACACACAGAAGAGCCTCTCCCTGTCTCCGGGTAAATGAGCCTCACGTC
	GACGTGAGGCTCATTTACCCGGAGACAGGGAGAGGCTCTTCTGTGTGTAGTGGTTGTGCAGAGCCTCATGCAT
Bsu36 I-Apa I linker	AAACCCTGAGGTCCTGCTGGACCCCACATTCACCCAGCCTCCTCTCTCACAGCCTCCACCAAGGGCCCG
	AATTCGGGCCCTTGGTGGAGGCTGTGAGAGAGGAGGCTGGGTGAATGTGGGGTCCAGCAGGACCTCAGGGTTT
CAGpuro-F3	GCGGCGCCGGCAGGAAGGAAATG
CAGpuro-R3	CGAGGCGCACCGTGGGCTTGTA
BCm-f2	TCTCTGGTGACGGCAATAG
BCm-r2	CTTCGTGAGGAAGATGTCGG
335N-F	GGGCAACATAGCAAGACACCATTC
335N-R	TCCTCTCACCTCAGCCTCCATAGTA
SC335KO-F2	ACGGCG TGAGGACCAAGGAGCGAAACC
SC335KO-R2	TGAGCGACGAATTAAAAC AGGCGATGAC
14CEN(N)-F2	AACAGTTGAATTTATGGGGAGTC
14CEN(N)-R2	TCAGGCTTTAAACACAGTATCACAG
14CENKO-F3	ACTGAAATATTTTAAATGTTTGCCCTTCCCACTCC
14CENKO-R3	AGACCTCCGCGCCCCGCAACCTCCCCTTCTAC
cHAC 3'-F	CAAGCATGGAGCCCGCAGTAATAG
cHAC 3'-R	AAGGTGACCCGGGCAGTTGTAGG
CH1 5'-F	CCGACAGGCAGGGCACGAGGAG
CH1 5'-R	TGCGAGGCGGGACAAAGACAC
cHAC-F3	TGCAGGTGAAGTGACGGCCAGCCAAGAACA
cHAC-R3	TGGCAGCAGGGTGACAGGGAAGGCAGGGAAAAG
CH2 5'-F	CAGCACCCCAACGGCAACAAAGAAA
CH2 5'-R	CCCCAGGGCTGCACTCACCAACAT
CD8AKO-F2	AAGGCCCCCAAGCTGATTTCCGTGAGACTAAG
CD8AKO-R2	GCCTGGACGAGCTGTACGCCGAGTGGT
553-F4	GCTAAGGCACTTCGGTTCTCTTTGTGTTC
553-R4	GGTTGTCTTTAAAAGCAGGGATAAGGATG
553KO-F	GTCAGCCAGGCGGGCCATTTACCGTAAGTTATGTA
553KO-R	AGGGCTGGGTTAGATGGCACCAAATGAAAGGAGAA
STOPpuro-F2	ACTCCACACAGGCATAGAGTGTC
STOPpuro-R	GTGGGCTTGTACTCGGTCAT
GFP2	TGAAGGTAGTGACCAGTGTTGG
350P-F	ACCAGCGCGTCATCATCAAG
350P-R	ATCGCCAGCCTCACCATTTC
hVpreB3-F	CACTGCCTGCCCGCTGCTGGTA
hVpreB3-R	GGGCGGGGAAGTGGGGGAGAG
hl5-F	AGCCCCAAGAACCCAGCCGATGTGA
hl5-R	GGCAGAGGGAGTGTGGGGTGTTGTG
344-F	ATCATCTGCTCGCTCTCTCC
344-R	CACATCTGTAGTGGCTGTGG
IgL-F	GGAGACCACCAAACCCTCCAAA
IgL-R	GAGAGTTGCAGAAGGGGTGACT
hVpreB1-F	TGTCCTGGGCTCCTGTCCTGCTCAT
hVpreB1-R	GGCGGCGGCTCCACCCTCTT
553P-F	AGATCTCTTGAGCCCAGCAGTTTGA
553P-R	TGAAGTTAGCCGGGGATACAGACG
FABP1-F	TATCAAGGGGGTGTCGGAAATCGTG
FABP1-R	ACTGGGCCTGGGAGAACCTGAGACT
EIF2AK3-F	AGGTGCTGCTGGGTGGTCAAGT
EIF2AK3-R	GCTCCTGCAAATGTCTCCTGTCA
RPIA-F	CTTACCCAGGCTCCAGGCTCTATT
RPIA-R	CTCTACCTCCCTACCCCATCATCAC
IGKC-F	TGGAAGGTGGATAACGCCCT
IGKC-R	TCATTCTCCTCCAACATTAGCA
IGKV-F	AGTCAGGGCATTAGCAGTGC
IGKV-R	GCTGCTGATGGTGAGAGTGA
cos138KO-F	TCTTTCTCTCACCTAATTGTCCTGGC
cos138KO-R	AGGACTGGCACTCTTGTCGATACC
SC355F3R3KO-F2	GCCATTGTCGAGCAGGTAGT
SC355F3R3KO-R2	TCCCTCATCAGCCATCCTAA
MTA1-F3	AGCACTTTACGCATCCCAGCATGT
MTA1-R3	CCAAGAGAGTAGTCGTGCCCCTCA
ELK2P2-F	CCCACTTTACCGTGCTCATT
ELK2P2-R	ATGAAGGTCCGTGACTTTGG
CreCAGzeo-F3	GCCCTCACCTTGCAGACCACCTCCATCAT
CreCAGzeo-R3	CCTCTCCTGCTCAGTCCCCTTCCTTCCATC
VH3-F	AGTGAGATAAGCAGTGGATG
VH3-R	CTTGTGCTACTCCCATCACT
iscont1-F1	TTGCAAAGGGGCCTGGTGGAATA
hIgG1-R10	GCAGGGAACGGGATGAGGATAGAGG
bNeo 5’-R	GGGAGAGTGAAGCAGAACGT
bIgG1-5’-seq-R6	TTGCTGACAAAGGTCCGTCTA
iscont1-R1	GCTTGGCGGCGAATGGGCTGAC
isHAC-TM-dig-F3	AGAGAAGATGGGGCCCAAGAGCGCAGCTGTCCAGA
isHAC-TM-dig-R2	GTTCACGCTGTTCTCCTGCCGCACTCCCCGTATGG
isHAC-Sw-dig-F5	TTTCTCAGGAGGCAGTTAATGTGGTCTGGTATTCC
isHAC-Sw-dig-R3	GCAGGGCTGCCAGGGGTTAGTGCCGTGGGGGTAGAT
hIgG1-F10	CCAGGGCCACAGTTAACGGATACGA
bIgG1-5’-Seq-R10	GGGTCACTTTCTCGGTCCTGGTCT
iscont1-F3	GGCCCCTCCATTTGTACTTTCTAT
iscont1-R6	GGGGCAGGAGGAGAAGGGGACGAC
hIgG1-F25	CCTGGTCCTCACATGGCCATACCTC
hIgG1-R23	GGTCCGGGCTCTGGGGATTTCAT
hg1TMneg-F3	CCTCCCTGGTCCTCACATGGCCATA
hg1TMneg-R3	CATGGCACGGCAGGGTCCGGGC
hIgG1TM-dig-F1	CTCTGCAGAGCCCAAATCTTGTGACAAAACTCA
hIgG1TM-dig-R2	CCCCCGGGCTGCAGGAATTCGATATCAAGCTTAGGAC
hg1TMneoattP-F1	AAGCGGGAAGGGACTGGCTGCTATTGGGCGAAGTG
hg1TMneoattP-R1	GGAGCCCGGCACCGTCCTGGGTTTCCTTTCCTTAT
hg1FRTCAGattPhisD-F1	ATGGACGGGATGACCTGGGAGATCGTGGCAAGTTT
hg1FRTCAGattPhisD-R1	GGGGGCCCGGTACCGAAGTTCCTATTCCGAAGTTC
bIgG1-3’-SeqF3	CACTGGTCAGTGAGAAGGAC
attPpuro-R3	CACCCCAGGCTTTACACTTTATGCTTCC
hIgG1-R15	GCTCCCCCTACCACCTCCCTTTAC
CAGDsRed-F2	GGCGGGGTTCGGCTTCTGGCGTGTGAC
CAGDsRed-R2	CTTGGCCATGTAGATTGACTTGAACTCC
bIgG1-dig-F1	GGCGCCGCTTAAACCACCCCACCAACCCACAA
hIgG1-dig-R1	ACCTGGGCACGGTGGGCATGTGTGAGTTTTGTC
bIgG1TM-R4	AGACAGCAAAGAGAAAGAACAGGCCCCCACATTAG
tCSR-F1	TGGGCTGACCATTTCTGGCCATGACAACTC
tCSR-R1	CCCCGCAGCAAGAACTCAGAGGGTAGACTTTC
